# Supplementary material for: Guided Genioplasty: Comparison between Conventional Technique and Customized Guided Surgery
Source: J Pers Med. 2023 Dec 12;13(12):1702. doi: 10.3390/jpm13121702 (PMC10744815; doi:10.3390/jpm13121702)
Supplement: Supplementary file 1 [file jpm-13-01702-s001.zip]

Archive with 1 entries (1 files):
- jpm-2734309-supplementary.pdf
